# Supplementary material for: Enterohaemorrhagic E. coli utilizes host- and microbiota-derived L-malate as a signaling molecule for intestinal colonization
Source: Nat Commun. 2023 Nov 9;14:7227. doi: 10.1038/s41467-023-43149-7 (PMC10636207; doi:10.1038/s41467-023-43149-7)
Supplement: Supplementary file 3 — Supplementary Data 1 [file 41467_2023_43149_MOESM3_ESM.xlsx]

## Sheet: Sheet1
Supplementary Data 1. Metabolites that were differentially abundant in colonic liquid versus ileal liquid (CL vs. IL) of infant rabbits.
Metabolites	m/z	RT (s)	log2 FC	p-valuea	VIPb
L-Malic acid	133.01	446.13	5.12	0.00143	4.58
D-Lyxose	149.05	214.9	4.92	0.00496	2.13
Hydroxyisocaproic acid	131.07	135.77	4.77	0.00299	2.9
Scytalone	193.05	162.46	4.6	0.0251	2.17
D-Mannose 1-phosphate	259.02	479.99	4.42	0.00012	1.33
Gentisic acid	153.02	79.47	4.32	0.0436	1.38
Ketoisocaproic acid	129.06	67.96	4.1	0.0152	7.31
1-Palmitoyl-2-oleoyl-phosphatidylglycerol	747.52	36.95	4.07	0.00278	1.76
L-Arabinose	149.05	135.57	3.91	8.48e-06	1.76
Nicotinate	122.02	224.51	3.53	5.7e-06	1.94
Pseudouridine	243.06	244.65	3.29	0.0114	1.56
Acamprosate	180.03	134.46	3.25	0.00208	1.39
Pentadecanoic acid	241.22	48.53	3.14	0.0182	2.94
DL-3-Phenyllactic acid	165.06	126.26	3.02	0.003	1.47
Inosine	267.07	219.24	3	0.00228	3.7
N-Acetyl-L-glutamate	188.06	393.72	2.97	0.000336	1.75
Lithocholic acid	375.29	81.6	2.92	0.000138	1.56
Phenylpyruvate	163.04	59.4	2.83	0.0203	1.55
Deoxycholic acid	391.28	140.29	2.69	0.00196	3.58
Hypoxanthine	135.03	171.89	2.54	0.000105	4.65
4-Pyridoxic acid	182.05	47.28	2.26	0.000253	2.48
D-Alanyl-D-alanine (D-Ala-D-Ala)	159.08	325.57	2.25	0.000205	1.04
Myristic acid	227.2	49.26	2.24	0.00115	3.95
Uridine	243.06	164.3	2.06	0.00632	3.38
Gluconolactone	177.04	95.91	1.38	0.00517	1.13
gamma-L-Glutamyl-L-valine	245.11	381.12	1.02	0.00703	1.84
Sarcosine	88.04	345.36	-2.61	0.0169	1.04
L-Lysine	145.1	536.58	-2.92	0.0246	1.73
L-Arginine	173.1	508.95	-3.87	0.021	1.31
L-Threonine	118.05	352.51	-4.26	0.0172	1.32
Taurolithocholic acid	482.29	85.23	-4.71	0.0213	1.27
Raffinose	563.18	446.4	-5.49	0.00151	1.23
Adynerin	515.3	103	-5.8	0.0116	2.77
L-Glutamine	145.06	372.56	-6.16	0.0106	2.16
D-Threitol	181.07	299.94	-6.35	0.0368	2.98
Galactonic acid	195.05	386.1	-6.38	0.000265	1.86
Indoxyl sulfate	212	31.53	-6.92	0.0087	1.7
a, P-values were derived from two-tailed Student’s t test.
b, variable importance in the projection (VIP) was obtained from OPLS-DA with a threshold of 1.0.
