# Supplementary material for: Enterohaemorrhagic E. coli utilizes host- and microbiota-derived L-malate as a signaling molecule for intestinal colonization
Source: Nat Commun. 2023 Nov 9;14:7227. doi: 10.1038/s41467-023-43149-7 (PMC10636207; doi:10.1038/s41467-023-43149-7)
Supplement: Supplementary file 4 — Supplementary Data 2 [file 41467_2023_43149_MOESM4_ESM.xlsx]

## Sheet: Sheet1
Supplementary Data 2. Strains and plasmids used in this study
Strains	Genotype or description	Source or reference
O157WT	Wild-type EHEC O157:H7 EDL933	ATCCa
O157WT-NaR	Wild-type EHEC O157:H7 EDL933 with nalidixic acid resistance	This work
ΔdcuA	dcuA deletion mutant in O157WT	This work
ΔdcuB	dcuB deletion mutant in O157WT	This work
ΔdcuC	dcuC deletion mutant in O157WT	This work
ΔdcuABC	dcuA, dcuB and dcuC triple deletion mutant in O157WT	This work
ΔfumB	fumB deletion mutant in O157WT	This work
ΔfrdABCD	frdABCD deletion mutant in O157WT	This work
ΔdctA	dctA deletion mutant in O157WT	This work
Δmdh	mdh deletion mutant in O157WT	This work
ΔmaeA	maeA deletion mutant in O157WT	This work
ΔmaeB	maeB deletion mutant in O157WT	This work
ΔdcuS	dcuS partial deletion mutant in O157WT	This work
ΔdcuR	dcuR deletion mutant in O157WT	This work
Δler	ler deletion mutant in O157WT	This work
ΔdcuRΔler	dcuR and ler double deletion mutant in O157WT	This work
O157:H-	Wild-type EHEC O157:H- (eae+, stx1+, stx2+)	BfRb
O111:H8	Wild-type EHEC O111:H8 (eae+, stx1+)	Lab collection
O111:H-	Wild-type EHEC O111:H- (eae+, stx1+, stx2+)	Lab collection
O26:H11	Wild-type EHEC O26:H11 (eae+, stx1+)	BfR
O26:H-	Wild-type EHEC O26:H- (eae+, stx1+)	BfR
O103:H2	Wild-type EHEC O103:H2 (eae+, stx1+)	BfR
O145:H28	Wild-type EHEC O145:H28 (eae+, stx1+, stx2+)	BfR
ΔdcuA (pdcuA)	ΔdcuA containing pdcuA	This work
ΔdcuB (pdcuB)	ΔdcuB containing pdcuB	This work
ΔdcuC (pdcuC)	ΔdcuC containing pdcuC	This work
ΔfumB (pfumB)	ΔfumB containing pfumB	This work
ΔfrdABCD (pfrdABCD)	ΔfrdABCD containing pfrdABCD	This work
ΔdcuS (pdcuS)	ΔdcuS containing pdcuS	This work
ΔdcuR (pdcuR)	ΔdcuR containing pdcuR	This work
ΔdcuR (pler)	ΔdcuR containing pler	This work
Δler (pdcuR)	Δler containing pdcuR	This work
ΔdcuRΔler (pler)	ΔdcuRΔler containing pler	This work
ΔdcuRΔler (pdcuR)	ΔdcuRΔler containing pdcuR	This work
BL21-pET-dcuR	BL21 containing pET-dcuR	This work
ΔdcuR-dcuR-FLAG	ΔdcuR containing pTR-dcuR-3×FLAG	This work
O157WT-eae-FLAG	O157WT, intimin tagged with 3×FLAG	This work
O157WT-tir-FLAG	O157WT, Tir tagged with 3×FLAG	This work
Plasmids
pKD46	Red recombination plasmid, ApR	Datsenko KA, 2000
pKD3	Containing a chloramphenicol resistance cassette and the flipase recognition sites, CmR	Datsenko KA, 2000
pKD4	Containing a kanamycin resistance cassette and the flipase recognition sites, KmR	Datsenko KA, 2000
pCP20	FLP expression plasmid, ApR, CmR	Datsenko KA, 2000
pACYC184	Low copy expression vector, CmR, TcR	Chang AC, 1978
pTRC99A	Expression vector, ApR	Amann E, 1988
pET-28a	T7 expression vector, KmR	Novagen
pdcuA	pACYC184 carrying dcuA, CmR	This work
pdcuB	pACYC184 carrying dcuB, CmR	This work
pdcuC	pACYC184 carrying dcuC, CmR	This work
pfumB	pACYC184 carrying fumB, CmR	This work
pfrdABCD	pACYC184 carrying frdABCD, CmR	This work
pdcuS	pACYC184 carrying dcuS, CmR	This work
pdcuR	pACYC184 carrying dcuR CmR	This work
pler	pACYC184 carrying ler, CmR	This work
pET-dcuR	pET-28a carrying dcuR, KmR	This work
pTR-dcuR-3×FLAG	pTRC99A carrying dcuR-3×FLAG, ApR	This work
a, ATCC, American Type Culture Collection, Manassas, Virginia, USA.
b, BfR, Beutin Federal institute for Risk Assessment National Reference Laboratory for Escherichia coli, Berlin, Germany.
