# Supplementary material for: Enterohaemorrhagic E. coli utilizes host- and microbiota-derived L-malate as a signaling molecule for intestinal colonization
Source: Nat Commun. 2023 Nov 9;14:7227. doi: 10.1038/s41467-023-43149-7 (PMC10636207; doi:10.1038/s41467-023-43149-7)
Supplement: Supplementary file 5 — Supplementary Data 3 [file 41467_2023_43149_MOESM5_ESM.xlsx]

## Sheet: Sheet1
Supplementary Data 3. Primers used in this study (5'-3')
Primers for gene mutation
dcuA	F	CGAGAAAGAAAGCGGGGCGTGAACGCCCCGCGATTGGTCAGTGTAGGCTGGAGCTGCTTC
dcuA	R	AATCTAATATCAACTTGTTAAAAAACAAGGAAGGCTAATATGGGAATTAGCCATGGTCC
dcuB	F	ATGGCGTGCCGCGTAGTAACGGGCGGCACGCAAAGTGCATGTGTAGGCTGGAGCTGCTTC
dcuB	R	CAGCAAAAATTTAAATAGGATTATCGCGAGGGTTCACACATGGGAATTAGCCATGGTCC
dcuC	F	CATGATAAAGCCGGAGGAAACTTGCCTCCGGCATTACTATGTGTAGGCTGGAGCTGCTTC
dcuC	R	TTTTATTATTTACTTTGGGGCCTGGAGACAGGAAAAATTATGGGAATTAGCCATGGTCC
fumB	F	TCACCTGGCAGCATGCTGCCAGGCGCTGGGCCGAAGAGGGTGTAGGCTGGAGCTGCTTC
fumB	R	ATTTTCGAATAACAAATACAGAGTTACAGGCTGGAAGCTATGGGAATTAGCCATGGTCC
frdABCD	F	GGCCCGCCATAGGCGGGCCGGATTTACATTGGCGATGCGGTGTAGGCTGGAGCTGCTTC
frdABCD	R	GTACGGGGCTGTGGGATAAAAACAATCTGGAGGAATGTCATGGGAATTAGCCATGGTCC
dctA	F	CCCGCACTCGGGGAAGGGAGTGCGGGCATAAGTGATGAGAGTGTAGGCTGGAGCTGCTTC
dctA	R	TAACCTTACAAGACCTGTGGTTTTACTAAAGGACACCCTATGGGAATTAGCCATGGTCC
mdh	F	CCGGAGTCTGTGCTCCGGTTTTTTATTATCCGCTAATCAAGTGTAGGCTGGAGCTGCTTC
mdh	R	CAACATATCTTAGTTTATCAATATAATAAGGAGTTTAGGATGGGAATTAGCCATGGTCC
maeA	F	AAGCCCCCCAGGGATGGATATTCAAAAAAGAGTGAGTGACGTGTAGGCTGGAGCTGCTTC
maeA	R	AGGGAAATAGCCCGGTAGCCTTCACTACCGGGCGCAGGCATGGGAATTAGCCATGGTCC
maeB	F	CCCTGAATATTCAGGGTAAGCGTGAGAGTTAAAAAAGAAGTGTAGGCTGGAGCTGCTTC
maeB	R	ACACTTTATTTGTGAACGTTACGTGAAAGGAACAACCAAATGGGAATTAGCCATGGTCC
dcuS	F	GCCGGTCTTTAATCGTAATCTCTTCGTCGCGGCGCGGCGTGTGTAGGCTGGAGCTGCTTC
dcuS	R	AGAGATAATGCTTAAGAAATTTGTCACACAAGGAAGCTGATGGGAATTAGCCATGGTCC
dcuR	F	TACGGTAATAATTATTACTTACAGATAACCAGCGATCCGGTGTAGGCTGGAGCTGCTTC
dcuR	R	TTTTGTCCAGATACCCTGGGACGGGGAGAGGTCGAACAGATGGGAATTAGCCATGGTCC
ler	F	TTCCAGCTCAGTTATCGTTATCATTTAATTATTTCATGGTGTAGGCTGGAGCTGCTTC
ler	R	CTTCCTGATAAGGTCGCTAATAGCTTAAAATATTAAAGCATGGGAATTAGCCATGGTCC
Primers for mutant verification
dcuA	F	TACAACGGACGGGGAAA
dcuA	R	TGTTAAAAAACAAGGAAGGCT
dcuB	F	GAAAGGTGCCTGGTAGATAAA
dcuB	R	CAAAACAGAACGTGACTGTGAT
dcuC	F	CGCAACGCATATACCACA
dcuC	R	TCAGCATTCATCGCCAA
fumB	F	CTTGAGTGTGCGGGTCAT
fumB	R	AGCGTATCGTGCGTCTTC
frdABCD	F	CCCCAGGTAAAGTAATAAGGTT
frdABCD	R	GGGCAGTGACTAAAAAAAGC
dctA	F	CTGCATGTGAACCCCTGA
dctA	R	CCCCAAACTGATTACAAAACT
mdh	F	TGCTCTGGAGACGATGGA
mdh	R	TTTTGGCTGAACGGTAGG
maeA	F	GCGGTAAAGCAAAGACGA
maeA	R	CTGAAAAAGGGAGAGGGAA
maeB	F	CGTTTAAAAGGTGAGGTAGATC
maeB	R	AAAGCATAGCAGACAGGCAT
dcuS	F	CAATAATCCGAGAATCACAT
dcuS	R	CTGGAATCTTCATACAGCAC
dcuR	F	TTTTTAGCGATGATGGA
dcuR	R	TCGGTTTAGCACTTGTC
ler	F	TTATTTCTTGTTTGGCTCAC
ler	R	ATTGTTGGTCCTTCCTGAT
Primers for gene cloning
dcuA	F	CCCAAGCTTCATCGTGGGTAAAATCTGTG
dcuA	R	CGGGATCCCGGCTAAATCCTGGGCT
dcuB	F	GCTCTAGAAACCCATCGCCAGAGAGT
dcuB	R	CGGGATCCGCGTGCCGCGTAGTAAC
dcuC	F	GCTCTAGATGCATCAATCCTCCATCAA
dcuC	R	CGGGATCCCGCAACGCATATACCACA
fumB	F	CCCAAGCTTCGGCATACATCGTGGCT
fumB	R	CGGGATCCCTTGAGTGTGCGGGTCAT
frdABCD	F	CCCAAGCTTTTTAATAAGTTAGGAATGGATGC
frdABCD	R	CGGGATCCTTGCTCTATAAGCGGGGTA
dcuS	F	CCGGATATCAGTTTCCGTTGCCAGAGT
dcuS	R	CGGGATCCTAGGCGTATCGCTATTGA
dcuR	F-1	CCCAAGCTTGTAATGGCGTTATCATCGGTG
dcuR	R-1	CCGGATATCGGATGTAACTTGTACCAGGGG
dcuR	F-2	CATGCCATGGAGATGATCAATGTATTAATTAT
dcuR	R-2	CCCAAGCTTTTATTGGCAATATTGTTTCAGT
ler	F	CCCAAGCTTTAAGGTGGTTGTTTGATGAAAT
ler	R	CGGGATCCGTTAAATATTTTTCAGCGGTATTAT
Primers for dcuR-3×FLAG
dcuR-3F	F	CATGCCATGGAGATGATCAATGTATTAATTAT
dcuR-3F	R	CCCAAGCTTTTACTATTTATCGTCGTCATCTTTGTAGTCGATATCATGATCTTTATAATCACCGTCATGGTCTTTGTAGTCTTGGCAATATTGTTTCAGTAGT
Primers for qRT-PCR
dcuA	F	CCAAACTCTCTGACGATCCGAT
dcuA	R	TAGATAACCACGCCAACTACGC
dcuB	F	CGGCTTGCTACGGTTATTACA
dcuB	R	GAAGACGCACGATACGCTCA
dcuC	F	TTATTGGGGTTGTGGTTATTGTG
dcuC	R	CTGTAGCCTGTTGAAGCCTGG
fumB	F	TGCCGACGGAAGGGAA
fumB	R	GGTCAGCGGAGCAGGAGA
frdA	F	AACTTCCTCAAACACACCCTCG
frdA	R	TATTGGCTGCTTCCGCCTTAT
mdh	F	GCGGAACTGAAAGGCAAAC
mdh	R	CAGAGACAGGCCAAAACGTG
maeA	F	CATCCAGGACACCAACGAAA
maeA	R	CACCAAGCCCCAGAATACG
maeB	F	GCGGTAGTGGATGACGGC
maeB	R	GATGAACGGGAAGCAAAGGA
sdhC	F	ATGATAAGAAATGTGAAAAAACAAAGA
sdhC	R	GCACGACAGTAATAACAAAGGAGA
rpoA	F	TCAGCGCGGTCGTGGTT
rpoA	R	GATTGTGCCGTTGGTTTCC
eae	F	GACGGTAGTTCACTGGACTTCTT
eae	R	TCGCCACCAATACCTAAACG
tir	F	AAAGCAGCAGGCGAAGAGG
tir	R	TCGGCACCTGCGAATCAT
ler	F	CAGGAAGCAAAGCGACTG
ler	R	ACCAGGTCTGCCCTTCTT
escT	F	GCAATAGATGCGGCTGGAC
escT	R	TCGGCTTGTAATGGTAATATCTCG
escC	F	GACCAAAATGTTGTCGTCCCA
escC	R	AGGTTACCGCTTCGCTCG
escN	F	AGGTTTTCTTGTTGCCTTTTGA
escN	R	TCTCCATTGGTCTGCCTATGC
espB	F	AAAACTCCTCGGCAAGATGG
espB	R	AATAATCCCGCCAACCAAAG
Primers for EMSA
PLEE1	F	TCCTGGGGATTCACTCGCTTG
PLEE1	R	TCATAATAAATAATCTCCGC
PLEE1-1	F	TCCTGGGGATTCACTCGCTTG
PLEE1-1	R	ACCAACAATTAATCAAATGATCGTTTATCTATCAAATTAGGA
PLEE1-1	F	TCCTAATTTGATAGATAAACGATCATTTGATTAATTGTTGGT
PLEE1-1	R	TCATAATAAATAATCTCCGC
PLEE1-2	F	TCCTGGGGATTCACTCGCTTG
PLEE1-2	R	ACCAACAATTAATCAAATGATCGCCCGGCGTGTCTCGCCCGTTTATCTATCAAATTAGGA
PLEE1-2	F	TCCTAATTTGATAGATAAACGGGCGAGACACGCCGGGCGATCATTTGATTAATTGTTGGT
PLEE1-2	R	TCATAATAAATAATCTCCGC
PLEE2/3	F	CATTACTGCACCAGAAGGAC
PLEE2/3	R	AGATTCATCTGCAGGCTCTG
PLEE4	F	CGCATCGCACCATTGAGAAG
PLEE4	R	CATTAGCCATTGGAAACTCACG
PLEE5	F	TAGTTTGCTTAATTGGTTTTCTTTGGC
PLEE5	R	ACCAATAGGCATAAATATCTC
rpoS	F	CTTCCAGTGTTGCCGCT
rpoS	R	CCCGTACTATTCGTTTGCC
Primers for ChIP-qPCR
PLEE1	F	GCTTGGTTTTTATTCTGTTTTATTTGT
PLEE1	R	ACATCTATTTCATCAAACAACCACC
PLEE2/3	F	ATTTCCCAATAATCTTAAAAACTCTTC
PLEE2/3	R	AATCACTCCTGTCTTCTCATCCAC
PLEE4	F	CCGATTACGCATCGCACC
PLEE4	R	CATTAGCCATTGGAAACTCACG
PLEE5	F	ATGTTCAGCCGTTTATCGACTAC
PLEE5	R	GGGATTATGACCAAGATTACCAA
rpoS	F	GTTATCGCAGGGAGCCACA
rpoS	R	TTTTACCACCAGACGCAAGTTA
Primers for EHEC identification
mdh	F	AGGCGCTTGCACTACTGTTA
mdh	R	AGCGCGTTCTGTTCAAATG
eae	F	ATTATGGAACGGCAGAGGTTAAT
eae	R	ATCCCCATCGTCACCAGAGG
stx1A	F	CATTCGCTCTGCAATAGGTA
stx1A	R	AACTCGCGATGCATGATGA
stx2A	F	TATCTGGCGTTAATGGAGTT
stx2A	R	CCTGTCGCCAGTTATCTGAC
