# Supplementary material for: Enterohaemorrhagic E. coli utilizes host- and microbiota-derived L-malate as a signaling molecule for intestinal colonization
Source: Nat Commun. 2023 Nov 9;14:7227. doi: 10.1038/s41467-023-43149-7 (PMC10636207; doi:10.1038/s41467-023-43149-7)
Supplement: Supplementary file 7 — Source Data [file 41467_2023_43149_MOESM7_ESM.xlsx]

## Sheet: Fig. 1
Fig. 1a
	Day post-infection (d)
	1	2	3	4	5	6	7
CFU/g Colon	302000	2280000	87200000	182000000	602000000	511000000	901000000
	152000	1060000	6520000	765000000	519000000	892000000	113000000
	800000	3510000	3320000	77400000	382000000	110000000	5400000000
	65040	3210000	15600000	85300000	363000000	34000000	93000000
	335000	1140000	44600000	687000000	72000000	525000000	152000000
	145000	654000	8570000	121000000	33000000	865000000	336000000
	543000	669000	9900000	456000000	650000000	113000000	95000000
CFU/g Ileum	10300	289000	1050000	5890000	3650000	10300000	86200000
	51200	256000	8300000	6460000	34400000	11900000	13200000
	63200	185000	550000	32300000	6980000	65200000	66100000
	55900	602000	1420000	10250000	6780000	17900000	6620000
	17700	179000	560000	4420000	6550000	36200000	1310000
	14300	242000	330000	4870000	19600000	5470000	15600000
	65000	185000	490000	89200000	8840000	6630000	6690000
Fig. 1b
		Colonic content vs Ileal content (log2 FC)
Indoxyl sulfate		-6.8433	-6.65028	-7.10067	-7.13488
Galactonic acid		-6.735	-6.26835	-6.68992	-5.96027
D-Threitol		-6.55655	-6.29806	-6.73932	-5.94477
L-Glutamine		-5.21592	-6.94348	-7.08558	-6.2151
Adynerin		-5.71505	-5.65162	-6.46853	-5.53518
Raffinose		-5.085	-6.82925	-5.11533	-5.51829
Taurolithocholic acid		-4.31864	-4.94245	-4.57884	-5.15156
L-Threonine		-4.54885	-4.18022	-4.36172	-3.9906
L-Arginine		-4.45913	-3.86724	-4.49412	-3.1287
L-Lysine		-3.64332	-2.66449	-2.93072	-2.63569
Sarcosine		-3.09579	-2.44018	-2.71742	-2.29701
gamma-L-Glutamyl-L-valine		0.500728	1.1685	0.943272	1.33821
Gluconolactone		1.63655	0.936887	1.52272	1.34674
Uridine		1.85836	1.98685	2.55435	1.7009
Myristic acid		2.40761	1.51392	2.40711	2.44278
D-Alanyl-D-alanine (D-Ala-D-Ala)		2.35141	2.42534	2.35023	1.77276
4-Pyridoxic acid		2.51461	1.83796	2.43775	2.15321
Hypoxanthine		2.2908	2.68136	2.52203	2.6258
Deoxycholic acid		1.92966	2.7985	2.73854	3.07843
Phenylpyruvate		1.23878	3.26488	2.49973	3.42452
Lithocholic acid		2.44486	2.94122	3.01644	3.1779
N-Acetyl-L-glutamate		2.49188	3.2405	2.81872	3.19392
Inosine		2.14373	2.89156	3.33418	3.31865
DL-3-Phenyllactic acid		3.553	2.30995	2.79885	3.1302
Pentadecanoic Acid		3.01894	3.01187	3.93046	1.91462
Acamprosate		3.29485	3.4683	3.6114	2.27594
Pseudouridine		1.9018	3.39385	3.95983	3.2176
Nicotinate		3.46884	3.33755	3.64414	3.66113
L-Arabinose		3.85646	3.71765	3.95499	4.07523
1-Palmitoyl-2-oleoyl-phosphatidylglycerol		3.31612	4.42601	3.68012	4.52907
ketoisocaproic acid		2.46704	4.4792	3.76641	4.76757
Gentisic acid		4.14501	3.19709	5.37725	3.50241
D-Mannose 1-phosphate		3.94514	4.39138	4.53612	4.70177
Scytalone		5.45495	2.88272	4.11364	4.81408
Hydroxyisocaproic acid		5.38283	3.9606	4.80254	4.5772
D-Lyxose		5.50034	3.82909	4.6465	5.18228
L-Malic acid		4.15668	5.43939	5.44761	5.08808
Fig. 1c
		L-malate (nmol/g luminal contents)
Colonic content		180.5	164.6	321.9	97.9	177.6	298.7	232.1
Colonic content (antibiotic treatment)		88.3	102.9	75.4	117.6	136.4	158.9	112.4

## Sheet: Fig. 2
Fig. 2a
		Competitive index vs O157WT
ΔdcuA		0.36	0.42	0.27	0.43	0.21	0.33	0.21
ΔdcuB		0.052	0.032	0.057	0.021	0.019	0.017	0.046
ΔdcuC		0.63	0.42	0.55	0.39	0.34	0.41	0.57
ΔdcuA (pdcuA)		0.96	0.87	1.21	2.31	0.93	0.68	1.32
ΔdcuB (pdcuB)		1.85	0.51	0.91	0.88	0.76	0.94	0.89
ΔdcuC (pdcuC)		1.33	1.26	0.95	2.89	0.99	1.13	1.08
ΔdcuABC		0.015	0.0042	0.0091	0.016	0.012	0.0086	0.013
ΔdcuABC (pdcuB)		0.82	1.34	2.36	1.57	0.63	1.51	1.32
Fig. 2b
		Competitive index vs O157WT
ΔfumB		0.038	0.047	0.012	0.022	0.018	0.069	0.033
ΔfrdABCD		0.019	0.021	0.0078	0.0032	0.01	0.032	0.0155
ΔfumB (pfumB)		0.69	2.32	0.88	1.45	2.21	0.85	1.46
ΔfrdABCD (pfrdABCD)		1.11	0.82	0.91	0.68	2.39	3.12	0.34
Fig. 2c
	Competitive index vs O157WT
ΔdctA	0.69	2.59	1.74	1.32	1.66	0.88	1.24
Δmdh	1.43	1.62	0.88	2.93	1.17	0.98	0.91
ΔmaeA	0.99	0.74	1.11	1.48	0.96	1.39	0.85
ΔmaeB	2.33	2.82	1.99	1.03	1.15	0.98	1.54
Fig. 2d
		L-malate (nmol/g colonic content)
malate-free diet		153.65	201.34	222.25	325.68	198.62	188.52	269.35
malate-rich diet		923.36	732.17	893.24	1045.69	829.63	756.33	1457.14
Fig. 2e
		CFU/g colonic content							CFU/g tissues
malate-free diet		63200000	75800000	78300000	96400000	98800000	320000000	196000000	10200000	31300000	69100000	21300000	93600000	109000000	287000000
malate-rich diet		629000000	895000000	671000000	932000000	1540000000	2430000000	3820000000	685000000	751000000	274000000	821000000	1320000000	1490000000	2260000000

## Sheet: Fig. 3
Fig. 3a
	Relative fold expression in O157WT
	DMEM			Colon
dcuA	0.96	0.99	1.05	1.37	1.19	0.85
dcuB	1.05	1.06	0.89	4.96	7.32	5.75
dcuC	0.93	0.91	1.16	3.42	3.96	3.25
fumB	0.93	1.01	1.06	8.79	6.32	10.45
frdA	1.12	0.96	0.92	6.89	10.75	9.66
Fig. 3b
	Relative fold expression in O157WT
	DMEM			Colon
mdh	0.97	1.02	1.01	1.59	0.82	0.83
maeA	1.01	0.97	1.02	1.46	0.95	0.66
maeB	0.95	0.96	1.09	1.21	0.95	0.74
sdhC	0.99	1.04	0.97	0.58	0.42	0.49
Fig. 3c
	Relative fold expression in the ΔdcuS
	DMEM			Colon
dcuA	1.02	0.99	0.99	0.98	0.85	1.12
dcuB	1.1	1.02	0.88	1.45	1.22	1.03
dcuC	0.98	0.96	1.06	1.85	2.03	1.74
fumB	1.12	0.98	0.9	1.32	1.26	1.04
frdA	1.08	1.03	0.89	0.95	0.67	1.34
Fig. 3d
	Relative fold expression in the ΔdcuR
	DMEM			Colon
dcuA	0.96	1.01	1.03	1.33	1.06	0.77
dcuB	1.03	1.02	0.95	1.09	0.88	0.92
dcuC	0.99	1.02	0.99	2.01	1.56	2.32
fumB	0.94	0.98	1.08	0.94	0.92	1.28
frdA	1.01	1.05	0.94	1.11	1.32	0.73

## Sheet: Fig. 4
Fig. 4a	HeLa
L-malate (μM)	Recovered bacteria (CFUs/mL）
0	3450000	4190000	3670000	4320000	3790000	3360000
25	3680000	4120000	3320000	3890000	3920000	3610000
50	3820000	3790000	4410000	3320000	4190000	4210000
100	5120000	6360000	10980000	4590000	5570000	4680000
150	15400000	12200000	13480000	14900000	16200000	11700000
300	25400000	19200000	18400000	20100000	20600000	17900000
500	29400000	25200000	30800000	33200000	38300000	30700000
1000	34100000	29200000	29200000	40200000	35500000	30100000
3000	33200000	31900000	33600000	37100000	43200000	29700000
Fig. 4b	Caco-2
L-malate (μM)	Recovered bacteria (CFUs/mL）
0	3850000	3920000	4030000	3360000	3590000	3730000
25	3380000	4150000	3830000	4110000	3250000	3270000
50	4090000	3510000	3990000	3160000	3420000	3590000
100	5430000	8120000	4570000	7630000	4120000	5610000
150	13900000	15200000	14400000	13700000	18900000	12100000
300	27400000	20900000	22000000	26800000	26500000	24900000
500	29100000	35200000	31800000	32300000	37900000	37100000
1000	36200000	39200000	29700000	30800000	41500000	40100000
3000	33300000	28900000	49600000	37400000	40900000	32100000
Fig. 4c
	Cell density (OD600)
Time (h)	0μM			150μM			500μM
0	0.029	0.031	0.032	0.033	0.031	0.032	0.029	0.031	0.03
1	0.059	0.062	0.066	0.059	0.057	0.062	0.066	0.059	0.062
2	0.118	0.121	0.129	0.108	0.119	0.123	0.119	0.121	0.122
3	0.228	0.245	0.269	0.205	0.229	0.236	0.238	0.265	0.266
4	0.331	0.356	0.379	0.352	0.332	0.365	0.321	0.366	0.369
5	0.629	0.701	0.712	0.635	0.667	0.621	0.612	0.712	0.716
6	0.941	0.997	1.054	1.08	0.932	0.997	0.931	0.997	0.982
7	1.394	1.421	1.522	1.347	1.321	1.435	1.384	1.432	1.469
8	1.626	1.639	1.698	1.555	1.554	1.657	1.632	1.689	1.679
9	1.703	1.789	1.793	1.712	1.709	1.769	1.712	1.796	1.801
10	1.771	1.812	1.826	1.762	1.812	1.834	1.774	1.842	1.811
11	1.819	1.835	1.849	1.796	1.845	1.861	1.819	1.835	1.829
24	1.96	1.952	1.946	1.895	1.962	1.969	1.934	1.926	1.917
Fig. 4d
L-malate (μM)	% Cells infected			Number of pedestals/infected cell
0 μM	36	33	42	11.85	9.82	8.63
150 μM	63	61	67	18.79	16.53	21.02
Fig. 4e
	Relative fold expression
	0 μM			150 μM
ler	1.02	1.01	0.97	4.19	4.33	5.61
escT	0.96	0.97	1.07	6.65	6.12	7.77
escC	0.99	1.03	0.98	5.29	4.55	4.68
escN	0.96	0.98	1.06	4.32	4.67	5.81
eae	1.03	0.99	0.98	4.33	5.61	4.98
tir	1.05	1.06	0.89	4.8	2.9	5.3
espB	1.01	0.97	1.02	4.57	5.67	3.58
Fig. 4f
	Relative protein expression
	0 μM			150 μM
Intimin	0.814216	0.938937	1.24685	7.18133	5.22215	3.85914
Tir	0.742368	1.10693	1.1507	8.58546	3.76244	3.29457

## Sheet: Fig. 5
Fig. 5a
	Recovered bacteria (CFUs/mL)
	HeLa						Caco-2
O157WT	3200000	3710000	3640000	3320000	3870000	3620000	3390000	3910000	3240000	3850000	3920000	3170000
ΔdcuS	1060000	1120000	1300000	1350000	920000	1170000	1560000	920000	1440000	1330000	1040000	1450000
ΔdcuR	920000	852000	1480000	1210000	1020000	1190000	850000	972000	1180000	830000	790000	1240000
ΔdcuS(pdcuS)	3690000	4320000	4270000	3980000	3430000	3760000	3020000	2920000	3970000	4210000	4490000	4620000
ΔdcuR(pdcuR)	2890000	2670000	3890000	3920000	3410000	3250000	3890000	3040000	3460000	3770000	3950000	4320000
ΔdcuABC	4460000	3580000	4390000	2950000	3010000	3740000	3080000	3320000	3180000	3660000	3710000	3030000
Fig. 5b
	% Cells infected			Number of pedestals/infected cell
O157WT	39	36	44	10.77	11.42	10.69
ΔdcuS	25	23	27	4.36	4.33	4.14
ΔdcuR	21	17	25	3.21	3.85	3.26
ΔdcuS(pdcuS)	46	49	44	12.44	11.89	10.58
ΔdcuR(pdcuR)	38	31	32	10.33	10.66	9.32
Fig. 5c
	Relative fold expression
	O157WT			ΔdcuS			ΔdcuR			ΔdcuS(pdcuS)			ΔdcuR(pdcuR)
ler	0.92	1.01	1.07	0.21	0.33	0.26	0.28	0.17	0.38	0.88	0.92	1.22	0.88	0.97	1.24
escT	0.96	0.99	1.05	0.15	0.32	0.21	0.22	0.12	0.35	1.23	1.06	1.25	0.98	0.86	1.01
escC	1.02	0.89	1.09	0.34	0.36	0.21	0.39	0.25	0.37	1.22	1.42	0.82	0.85	1.43	1.22
escN	1.03	0.99	0.98	0.29	0.12	0.25	0.22	0.3	0.21	0.95	0.88	0.76	0.64	1.24	1.29
eae	0.94	1.05	1.01	0.24	0.36	0.17	0.17	0.21	0.34	0.86	1.42	1.03	0.69	1.21	0.99
tir	0.97	1.01	1.02	0.25	0.29	0.32	0.29	0.2	0.25	1.24	1.21	1.03	0.94	0.98	0.92
espB	0.96	0.92	1.12	0.31	0.15	0.17	0.33	0.21	0.16	0.89	1.02	1.09	1.21	1.06	1.11
Fig. 5d
	Relative fold expression
	O157WT			ΔdcuS			ΔdcuR
ler	0.98	1.02	1	0.22	0.13	0.2	0.17	0.09	0.29
escT	0.97	0.96	1.07	0.19	0.42	0.12	0.33	0.21	0.14
escC	1.03	0.92	1.05	0.14	0.16	0.11	0.21	0.15	0.13
escN	1.05	0.98	0.97	0.18	0.19	0.22	0.22	0.24	0.11
eae	0.95	1.02	1.03	0.34	0.14	0.16	0.32	0.2	0.14
tir	0.96	1.03	1.01	0.29	0.19	0.13	0.11	0.09	0.18
espB	0.93	0.97	1.1	0.12	0.18	0.07	0.28	0.17	0.12
Fig. 5e
	Recovered bacteria (CFUs/mL)
	HeLa												Caco-2
	0 μM						150 μM						0 μM						150 μM
O157WT	3590000	3460000	2880000	3690000	4020000	3070000	15900000	16200000	12100000	13300000	18400000	11400000	3820000	3520000	3640000	2980000	3060000	3980000	21700000	15800000	16500000	18500000	14200000	13600000
ΔdcuS	982000	1130000	1250000	970000	920000	1350000	1420000	860000	1040000	1120000	1250000	1420000	1050000	1260000	1330000	950000	1420000	1220000	1010000	1070000	1440000	1250000	1110000	1390000
ΔdcuR	891000	982000	996000	1020000	830000	960000	795000	1040000	1210000	850000	930000	940000	1090000	1320000	1026000	950000	890000	940000	990000	1240000	1170000	1340000	910000	870000
Fig. 5f
	% Cells infected						Number of pedestals/infected cell
	0 μM			150 μM			0 μM			150 μM
O157WT	45	32	36	72	65	68	11.52	9.48	10.63	22.58	18.69	17.41
ΔdcuS	28	32	24	35	27	31	4.67	3.32	4.19	4.89	4.04	4.26
ΔdcuR	25	28	22	19	32	31	3.59	3.63	3.12	3.22	3.97	3.66
Fig. 5g
	Relative fold expression in the ΔdcuS
	0 μM			150 μM
ler	0.94	0.97	1.09	1.33	1.02	1.24
escT	0.98	0.98	1.04	0.86	1.25	1.26
escC	0.99	0.96	1.05	1.17	1.42	1.19
escN	0.95	1.01	1.04	0.88	1.42	1.02
eae	1.02	1	0.98	0.97	1.14	1.19
tir	1.05	0.99	0.96	1.52	1.14	0.76
espB	1.09	0.94	0.97	1.32	1.1	1.02
Fig. 5h
	Relative fold expression in the ΔdcuR
	0 μM			150 μM
ler	1.05	1.03	0.92	1.34	1.51	0.89
escT	0.98	1.02	1	1.32	0.74	0.88
escC	1.03	0.99	0.98	1.11	1.24	1.36
escN	1.03	0.95	1.02	0.99	0.87	0.95
eae	0.93	1	1.07	0.76	1.26	1.51
tir	0.85	1.05	1.1	0.82	0.86	1.02
espB	0.97	1.05	0.98	0.94	1.21	0.88

## Sheet: Fig. 6
Fig. 6a
Fig. 6b
	Fold enrichment
	MocK-ChIP			ChIP
PLEE1	1.05	1.06	0.89	8.52	9.63	7.69
rpoS	0.97	1.02	1.01	1.03	0.69	1.25
Fig. 6d
Fig. 6e
		Recovered bacteria (CFUs/mL)
O157WT		3300000	3920000	3690000
Δler		412000	496000	292000
ΔdcuRΔler		563000	349000	312000
ΔdcuRΔler(Pler)		3090000	4210000	4590000
ΔdcuRΔler(PdcuR)		298000	652000	479000
Fig. 6f
	Relative fold expression
	O157WT			Δler			ΔdcuRΔler			ΔdcuRΔler(Pler)			ΔdcuRΔler(PdcuR)
escT	0.96	0.97	1.07	0.17	0.23	0.24	0.33	0.25	0.09	1.15	1.02	1.44	0.17	0.12	0.22
escC	1.02	0.99	0.99	0.24	0.12	0.25	0.21	0.18	0.17	1.18	1.36	1.41	0.08	0.12	0.25
escN	1.03	1.05	0.92	0.19	0.34	0.21	0.24	0.22	0.25	0.86	0.96	1.49	0.12	0.18	0.37
eae	0.99	0.98	1.03	0.17	0.12	0.13	0.19	0.21	0.14	0.97	1.21	1.34	0.09	0.34	0.25
tir	0.96	1.02	1.02	0.22	0.35	0.11	0.17	0.21	0.15	1.35	1.09	1.33	0.24	0.27	0.2
espB	1.02	1.05	0.93	0.22	0.12	0.15	0.13	0.2	0.14	0.92	1.34	1.51	0.14	0.13	0.15

## Sheet: Fig. 7
Fig. 7a
	Recovered bacteria (CFUs/mL)
	0μM						150μM
O157:H7	3320000	3190000	3250000	4260000	3910000	3130000	16800000	17200000	11300000	10200000	18700000	14400000
O157:H-	4120000	3850000	3690000	3740000	4320000	3880000	12500000	18700000	9600000	14500000	15200000	12300000
O111:H8	3050000	2890000	2560000	2630000	2920000	2840000	8920000	8870000	6920000	9870000	6720000	8910000
O111:H-	2060000	2170000	2690000	2250000	2430000	2390000	5820000	6030000	7980000	8340000	5820000	7240000
O26:H11	3210000	4050000	3390000	3450000	3600000	3720000	12700000	15600000	8510000	13500000	14400000	10900000
O26:H-	2010000	1590000	1950000	1430000	1490000	1340000	4350000	3690000	4580000	5260000	5560000	5790000
O103:H2	5090000	4880000	4620000	3820000	5930000	4170000	18500000	26200000	17500000	29300000	18800000	18100000
O145:H28	2120000	1890000	1960000	2350000	1670000	1990000	4380000	5620000	5950000	6250000	6670000	4480000
Fig. 7b
		Relative fold expression
		0μM			150μM
O157:H-	ler	1.03	1.02	0.95	2.85	3.74	3.39
	eae	0.96	1.05	0.99	3.58	4.62	3.85
	escT	0.98	0.99	1.03	2.97	5.32	3.69
O111:H8	ler	0.97	1.01	1.02	1.85	3.62	3.99
	eae	0.99	1.03	0.98	4.25	4.96	3.51
	escT	0.95	1.03	1.02	3.34	3.48	3.66
Fig. 7c
		Relative fold expression
		0μM			150μM
O111:H-	ler	1	1.02	0.98	3.34	3.52	3.84
	eae	1.02	0.98	1	4.11	4.02	2.99
	escT	1.01	0.98	1.01	4.02	3.85	3.47
O26:H11	ler	1.03	1.05	0.92	3.39	5.82	4.66
	eae	0.96	1.07	0.97	4.39	4.57	5.66
	escT	1.01	1	0.99	4.81	4.21	4.09
O26:H-	ler	1.03	1.02	0.95	3.21	3.33	3.46
	eae	1.05	0.99	0.96	2.89	3.88	4.15
	escT	0.96	0.95	1.09	5.78	6.32	4.15
O103:H2	ler	0.98	1.03	0.99	3.12	3.35	4.02
	eae	1.01	1.05	0.94	4.33	4.89	5.02
	escT	1	1.04	0.96	5.15	4.03	4.65
O145:H28	ler	0.98	0.95	1.07	3.33	3.45	3.89
	eae	1.04	0.99	0.97	4.51	3.97	3.96
	escT	1.01	0.97	1.02	4.88	3.24	3.97

## Sheet: Supplementary Fig. 2
Supplementary Fig. 2
			Competitive index
ΔfrdABCD vs ΔfrdABCDΔdcuABC			1.34	0.96	1.54	0.75	1.21	1.37	1.15

## Sheet: Supplementary Fig. 3
Supplementary Fig. 3a
Supplementary Fig. 3b
	Fold enrichment
	MocK-ChIP			ChIP
PLEE2/3	1.06	1.01	0.93	0.89	0.92	0.81
PLEE4	1.05	1.02	0.93	0.96	1.35	1.21
PLEE5	1.03	0.96	1.01	0.88	1.39	1.25

## Sheet: Supplementary Fig. 4
Supplementary Fig. 4a
	Recovered bacteria (CFUs/mL)
O157WT	3920000	3300000	3090000
ΔdcuR(Pler)	4390000	3020000	3790000
Δler (PdcuR)	412000	336000	297000
Supplementary Fig. 4b
	Relative fold expression
	O157WT			ΔdcuR(Pler)			Δler(PdcuR)
escT	1.03	1.02	0.95	1.2	1.23	1.45	0.34	0.25	0.19
escC	1.01	0.99	1	1.22	1.17	1.06	0.18	0.22	0.12
escN	1.01	1.05	0.94	0.89	1.43	1.12	0.09	0.21	0.15
eae	1.02	0.97	1.01	1.25	1.29	1.03	0.18	0.22	0.24
tir	0.99	1.01	1	1.17	1.34	1.02	0.18	0.21	0.17
espB	1.04	1.02	0.94	1.26	1.36	1.11	0.13	0.14	0.15

[truncated: 3 more sheets: Supplementary Fig. 5, Supplementary Fig. 6, Supplementary Fig. 7]
